# Supplementary material for: How to get the most from microarray data: advice from reverse genomics
Source: BMC Genomics. 2014 Mar 21;15:223. doi: 10.1186/1471-2164-15-223 (PMC3997969; doi:10.1186/1471-2164-15-223)
Supplement: Additional file 1 — Known cancer genes. [file 1471-2164-15-223-S1.xls]

## Sheet: known cancer genes
Cancer	Gene Symbol	EntrezGene
breast	ABCG2	9429
breast	ADH1B	125
breast	AR	367
breast	ATM	472
breast	BARD1	580
breast	BCAR1	9564
breast	BCCIP	56647
breast	BCL2	596
breast	BCL6	604
breast	BRCA1	672
breast	BRCA2	675
breast	BRCA3	60500
breast	CCND1	595
breast	CD44	960
breast	CDC2	983
breast	CDH1	999
breast	CDKN1A	1026
breast	CDKN1B	1027
breast	CHEK2	11200
breast	COMT	1312
breast	CYP19A1	1588
breast	CYP1A1	1543
breast	CYP1B1	1545
breast	CYP2E1	1571
breast	CYP3A4	1576
breast	CYR61	3491
breast	DPYD	1806
breast	DUSP3	1845
breast	EBAG9	9166
breast	EGFR	1956
breast	ERBB2	2064
breast	ESR1	2099
breast	ESR2	2100
breast	ETS1	2113
breast	FAS	355
breast	FBLN1	2192
breast	FEN1	2237
breast	FHIT	2272
breast	GJA1	2697
breast	GPER	2852
breast	GSTM1	2944
breast	GSTP1	2950
breast	GSTT1	2952
breast	HIF1A	3091
breast	IGF1	3479
breast	IGF1R	3480
breast	IGF2R	3482
breast	IGFBP3	3486
breast	IL18	3606
breast	IL1A	3552
breast	IL6	3569
breast	IRS1	3667
breast	IRS2	8660
breast	ITGB3	3690
breast	JUN	3725
breast	KLK10	5655
breast	LACRT	90070
breast	MAPK1	5594
breast	MAPK3	5595
breast	MDM2	4193
breast	MEST	4232
breast	MET	4233
breast	MMP2	4313
breast	MMP9	4318
breast	MTA1	9112
breast	MTHFR	4524
breast	MUC1	4582
breast	MYC	4609
breast	NAT2	10
breast	NBN	4683
breast	NCOA3	8202
breast	NFKB1	4790
breast	NRG1	3084
breast	PBOV1	59351
breast	PCGF2	7703
breast	PGR	5241
breast	PLAU	5328
breast	PPARA	5465
breast	PPARG	5468
breast	PRKCA	5578
breast	PRL	5617
breast	PTGS2	5743
breast	PTK2	5747
breast	PTPRG	5793
breast	RAC1	5879
breast	RASSF1	11186
breast	SDC1	6382
breast	SERPINB5	5268
breast	SHBG	6462
breast	SNCG	6623
breast	SPP1	6696
breast	SYK	6850
breast	TERT	7015
breast	TFF1	7031
breast	TGFB1	7040
breast	TGFBR2	7048
breast	TP53	7157
breast	TSG101	7251
breast	VEGFA	7422
breast	WT1	7490
colon	ACSL4	2182
colon	ADAMTS2	9509
colon	AKR1C1	1645
colon	AKR1C2	1646
colon	APC	324
colon	BAX	581
colon	BCL2L1	598
colon	BIRC2	329
colon	BIRC3	330
colon	BIRC5	332
colon	CACNA1G	8913
colon	CDKN1A	1026
colon	CDKN2A	1029
colon	CDX2	1045
colon	CEACAM5	1048
colon	CTNNB1	1499
colon	CYSLTR1	10800
colon	DPP4	1803
colon	E2F1	1869
colon	ELF3	1999
colon	ERBB2	2064
colon	ESR2	2100
colon	F2R	2149
colon	F3	2152
colon	FZD10	11211
colon	GADD45GIP1	90480
colon	GDF15	9518
colon	GPA33	10223
colon	GRPR	2925
colon	GSTM1	2944
colon	HAS3	3038
colon	HES6	55502
colon	HIF1A	3091
colon	HMGCR	3156
colon	HPRT1	3251
colon	IGF1R	3480
colon	IHH	3549
colon	IL15	3600
colon	IL1B	3553
colon	IL8	3576
colon	KLF4	9314
colon	KRAS	3845
colon	LPAR1	1902
colon	MAPK1	5594
colon	MDK	4192
colon	METAP2	10988
colon	MLH1	4292
colon	MSH2	4436
colon	MSH6	2956
colon	NDRG1	10397
colon	NEU3	10825
colon	NFKB1	4790
colon	NKD1	85407
colon	NQO1	1728
colon	NRAS	4893
colon	OGG1	4968
colon	PDGFRA	5156
colon	PIK3CG	5294
colon	PLAUR	5329
colon	PMEPA1	56937
colon	PMS2	5395
colon	PMS2LP2	100000000
colon	POLD1	5424
colon	POSTN	10631
colon	PPARG	5468
colon	PRKCD	5580
colon	PRKCI	5584
colon	PSMB10	5699
colon	PSMB8	5696
colon	PSMB9	5698
colon	PSME1	5720
colon	PSME2	5721
colon	PTEN	5728
colon	PTGER4	5734
colon	PTGS2	5743
colon	PTK2	5747
colon	PTK6	5753
colon	PXDN	7837
colon	RARB	5915
colon	RPS19	6223
colon	SIM2	6493
colon	SLC2A1	6513
colon	SLC2A5	6518
colon	SLC5A8	160728
colon	SMAD4	4089
colon	SPP1	6696
colon	SRC	6714
colon	SRPX	8406
colon	TGFA	7039
colon	TGFBR2	7048
colon	TNFSF10	8743
colon	TP53	7157
colon	TP53AP1	11257
colon	TRAF1	7185
colon	VDR	7421
colon	VEGFA	7422
colon	WFDC5	149708
colon	WISP1	8840
colon	WISP2	8839
colon	WISP3	8838
lung	ABCG2	9429
lung	ADH5	128
lung	AKR1C1	1645
lung	ALDH3A1	218
lung	AREG	374
lung	ASCL1	429
lung	BCL2	596
lung	BIRC2	329
lung	BIRC3	330
lung	CADM1	23705
lung	CASP8	841
lung	CAV1	857
lung	CDH1	999
lung	CDH13	1012
lung	CDKN1B	1027
lung	CDKN2A	1029
lung	CDKN2B	1030
lung	COX17	10063
lung	CSF2	1437
lung	CTAG2	30848
lung	CTNNB1	1499
lung	CTSB	1508
lung	CXCL12	6387
lung	CXCR4	7852
lung	CYP1A1	1543
lung	CYP2A13	1553
lung	DLC1	10395
lung	EGFR	1956
lung	ELAVL4	1996
lung	ERBB2	2064
lung	ERCC2	2068
lung	FAS	355
lung	FASN	2194
lung	FEN1	2237
lung	FGF2	2247
lung	FHIT	2272
lung	GRP	2922
lung	GSTM1	2944
lung	GSTP1	2950
lung	GSTT1	2952
lung	IGF1	3479
lung	IGFBP3	3486
lung	IL10	3586
lung	IL1B	3553
lung	IL8	3576
lung	ING1	3621
lung	ITGA9	3680
lung	JUP	3728
lung	KIT	3815
lung	KRAS	3845
lung	KRT8	3856
lung	LGALS3	3958
lung	LGALS3BP	3959
lung	MAGEC2	51438
lung	MAPK1	5594
lung	MET	4233
lung	MGMT	4255
lung	MMP2	4313
lung	MMP9	4318
lung	MPO	4353
lung	MVP	9961
lung	MYC	4609
lung	MYO18B	84700
lung	NKX2-1	7080
lung	NME1	4830
lung	NQO1	1728
lung	OGG1	4968
lung	PLAU	5328
lung	PLAUR	5329
lung	PLUNC	51297
lung	PRKCA	5578
lung	PRKCE	5581
lung	PTEN	5728
lung	PTGS2	5743
lung	RALBP1	10928
lung	RARB	5915
lung	RASSF1	11186
lung	RBL2	5934
lung	RBM6	10180
lung	RHOA	387
lung	SEMA3B	7869
lung	SFTPB	6439
lung	SFTPD	6441
lung	SKP2	6502
lung	SLPI	6590
lung	SMARCA4	6597
lung	SOCS3	9021
lung	THPO	7066
lung	TOP1	7150
lung	TOP2A	7153
lung	TP53	7157
lung	TSPYL2	64061
lung	TUBB2A	7280
lung	TXN	7295
lung	TYMS	7298
lung	UBA7	7318
lung	VEGFA	7422
lung	VEGFC	7424
lung	XIAP	331
lung	XRCC1	7515
prostate	ACPP	55
prostate	ALOX12	239
prostate	ALOX15B	247
prostate	AMACR	23600
prostate	ANP32C	23520
prostate	ANP32D	23519
prostate	AR	367
prostate	BAX	581
prostate	BCL2	596
prostate	BCL2L1	598
prostate	BMP2	650
prostate	BMP5	653
prostate	CARM1	10498
prostate	CCND1	595
prostate	CCND2	894
prostate	CD82	3732
prostate	CDH1	999
prostate	CDKN1A	1026
prostate	CDKN1B	1027
prostate	CHEK2	11200
prostate	CHGA	1113
prostate	CXCL12	6387
prostate	EGFR	1956
prostate	ELAC2	60528
prostate	ENG	2022
prostate	ERBB2	2064
prostate	ERBB3	2065
prostate	ESR2	2100
prostate	EZH2	2146
prostate	FGF8	2253
prostate	FLT4	2324
prostate	FOLH1	2346
prostate	GDF15	9518
prostate	GSK3B	2932
prostate	GSTM1	2944
prostate	GSTP1	2950
prostate	HGF	3082
prostate	HIF1A	3091
prostate	HIP1	3092
prostate	HOXC8	3224
prostate	ID1	3397
prostate	IGF1	3479
prostate	IGFBP3	3486
prostate	IGFBP7	3490
prostate	IL6	3569
prostate	IL8	3576
prostate	ITGAV	3685
prostate	ITGB3	3690
prostate	JUND	3727
prostate	KLK10	5655
prostate	KLK11	11012
prostate	KLK14	43847
prostate	KLK2	3817
prostate	KLK3	354
prostate	KLK4	9622
prostate	LEP	3952
prostate	MAP2K5	5607
prostate	MAPK8	5599
prostate	MET	4233
prostate	MMP9	4318
prostate	MSH2	4436
prostate	MSR1	4481
prostate	MTA1	9112
prostate	NAT2	10
prostate	NCOR2	9612
prostate	NFKB1	4790
prostate	NKX3-1	4824
prostate	NOS3	4846
prostate	NRP1	8829
prostate	OR51E2	81285
prostate	PCA3	50652
prostate	PIM1	5292
prostate	PPARG	5468
prostate	PRKCA	5578
prostate	PRKCE	5581
prostate	PSCA	8000
prostate	PTEN	5728
prostate	PTGS2	5743
prostate	PTHLH	5744
prostate	RCBTB2	1102
prostate	REPS2	9185
prostate	RNASEL	6041
prostate	RNF14	9604
prostate	RXRA	6256
prostate	SDC1	6382
prostate	SKP2	6502
prostate	SLC30A4	7782
prostate	SMAD4	4089
prostate	SRD5A1	6715
prostate	SRD5A2	6716
prostate	SSTR2	6752
prostate	STAT3	6774
prostate	STEAP1	26872
prostate	TGFBI	7045
prostate	TIMP1	7076
prostate	TP53	7157
prostate	TRPS1	7227
prostate	VDR	7421
prostate	VEGFA	7422
prostate	XRCC1	7515
