# Supplementary material for: How to get the most from microarray data: advice from reverse genomics
Source: BMC Genomics. 2014 Mar 21;15:223. doi: 10.1186/1471-2164-15-223 (PMC3997969; doi:10.1186/1471-2164-15-223)
Supplement: Additional file 2 — Recently identified cancer genes. [file 1471-2164-15-223-S2.xls]

## Sheet: recently identified cancer-gene
Cancer	Relation	Gene Symbol	Gene ID		Sentence	MedLine Reference
Breast cancer	AMBP ---> Breast Neoplasms	AMBP	259	g	Nude mice and primary human breast cancer cells were treated with phosphate buffered saline (PBS), ulinastatin, docetaxel, or ulinastatin plus docetaxel, respectively.	22594905:3, 20000001:21098
Breast cancer	BIRC5 ---> Breast Neoplasms	BIRC5	332	g	Thus, silencing survivin expression using siRNA strategies represents a suitable therapeutic approach to selectively modulate the survival and growth of human breast cancer cells., The results also suggest that the upregulation of anti apoptotic survivin variant expression by the mutant p53 may increase breast cancer cells survival and resistance to therapy., Altered expression of survivin may co…	18553460:5, 16847456:8, 15191674:10, 12517802:4, 16651453:10215, 16452223:10174, 17121912:10140, 22055399:9, 20000001:19510
Breast cancer	AREG ---> Breast Neoplasms	AREG	374	g	AREG is known to play a potential role in breast cancer and has been intensively investigated as an EGF receptor ligand, while the function of the NE-localized proAREG remains unknown.	22445895:2, 20000001:52075
Breast cancer	ARHGAP1 --+> Breast Neoplasms	ARHGAP1	392	g	Our results indicate that loss of RhoGAP or its altered activity suppresses the growth of breast tumor cells., Previously, we demonstrated that p190B Rho GTPase activating protein (RhoGAP) deficiency inhibits ErbB2-induced mammary tumor formation in mice.	14697242:15, 169103019:10019, 22582143:2, 20000001:23576
Breast cancer	B2M ---> Breast Neoplasms	B2M	567	g	It was suggested that HLA class I down-regulation might be a common characteristic of breast cancer mostly caused by the down-regulation of beta2-microglobulin expression.	22524657:6, 20000001:35793
Breast cancer	CD59 --+> Breast Neoplasms	CD59	966	g	Interestingly, the knockdown of CD59 was able to block the HBXIP-enhanced breast tumor growth in animal.	22293503:4, 20000001:84902
Breast cancer	CRYZ ---> Breast Neoplasms	CRYZ	1429	g	We now report on in vivo and in vitro studies that show that ERbeta-mediated upregulation of QR are involved in the protection against estrogen-induced mammary tumorigenesis., In conclusion, we postulate that phytoestrogen-mediated induction of QR may represent an additional mechanism for breast cancer protection, although the effects may be specific for a given phytoestrogen., However, quinone r…	17160017:2, 15456407:9, 14973112:10197, 22700872:0, 22700872:4, 20000001:4787, 20000001:4791
Breast cancer	EPAS1 ---> Breast Neoplasms	EPAS1	2034	g	HIF-2a could regulate ABCG2 in breast cancer cells, and could be a novel potential bio-marker to predict chemotherapy effectiveness.	20000001:50900
Breast cancer	F2 ---> Breast Neoplasms	F2	2147	g	MDA-MB-231 breast carcinoma cells, which constitutively express CCN1, were treated with plasmin or thrombin (10 nmol/L) for varying times., Thrombin also promotes the invasion of aggressive breast tumor cells (Henrikson et al., 1999 ) and is implicated in the development of experimental pulmonary metastasis (Nierodzik et al., 1995 , 1998 )., MDA-231 breast cancer cells were treated with thrombin …	16266990:10121, 11356985:10709, 22359194:3, 20000001:69835
Breast cancer	FGFR1 ---> Breast Neoplasms	FGFR1	2260	g	Recent studies have demonstrated that specific FGFR1 amplification correlates with gene expression and that FGFR1 activity is required for the survival of a FGFR1 amplified breast cancer cell line., To determine the functional consequences of IL-1beta induction during FGFR1-induced mammary tumourigenesis, the effects of IL-1beta inhibition on the formation of epithelial hyperplasias were examined…	17397528:3, 19393083:3, 16301332:10246, 14729606:10297, 18322270:10815, 16380503:10395, 20000001:10739
Breast cancer	FOXC1 ---> Breast Neoplasms	FOXC1	2296	g	Together, our findings identify MMP7 as a novel mechanism through which FOXC1 may regulate the basal-like breast cancer invasive phenotype and the propensity of these cancers to metastasize.	22645147:8, 20000001:13601
Breast cancer	FOXE1 ---| Breast Neoplasms	FOXE1	2304	g	TTF-2 inhibited ERa transactivation in a dose-dependent manner in MCF-7 breast cancer cells.	22521644:2, 20000001:36436
Breast cancer	FOXA1 ---| Breast Neoplasms	FOXA1	3169	g	Forced expression of FOXA1 inhibited clonal growth of breast cancer cell lines, and FOXA1 levels inversely correlated with growth stimuli., However, by controlling differentiation and by regulating the expression of cell cycle inhibitor p27kip1 and the cell adhesion molecule E-cadherin, FOXA1 may prevent metastatic progression of luminal type A breast cancer., FOXA1 represses the molecular phenot…	17163418:3, 17373880:6, 20000001:63608
Breast cancer	HOXB3 ---> Breast Neoplasms	HOXB3	3213	g	Although recent studies suggest that HoxB3 is critical in breast cancer, the putative role(s) of microRNAs impinging on HoxB3 is not yet fully understood.	22705304:3, 20000001:3967
Breast cancer	HOXB9 ---> Breast Neoplasms	HOXB9	3219	g	These findings imply that HOXB9 overexpression may alter tumor-specific cell fates and the tumor stromal microenvironment, contributing to breast cancer progression.	22396001:1, 20000001:62568
Breast cancer	HDL --+> Breast Neoplasms	HDL	3290	g	Our study demonstrated that HDL under hypochlorite-induced oxidative stress stimulates breast cancer cell migration, invasion, adhesion to HUVEC and ECM, thereby promoting metastasis of breast cancer.	20000001:49204
Breast cancer	IGF2 ---> Breast Neoplasms	IGF2	3481	g	IGF-2 is involved in the development of breast cancer, and its expression varies in different tissues (benign breast lesions, breast cancer and tumor-adjacent tissue).	20000001:11209
Breast cancer	TNFRSF9 ---| Breast Neoplasms	TNFRSF9	3604	g	Stimulation of natural killer cells with a CD137-specific antibody enhances trastuzumab efficacy in xenotransplant models of breast cancer.	20000001:76933
Breast cancer	INPP4A ---> Breast Neoplasms	INPP4A	3631	g	The inositol polyphosphate 4-phosphatases, INPP4A and INPP4B degrade PtdIns(3,4)P(2) to PtdIns(3)P and regulate neuroexcitatory cell death, or act as a tumor suppressor in breast cancer respectively.	22403078:7, 20000001:61089
Breast cancer	KITLG --+> Breast Neoplasms	KITLG	4254	g	Inhibition of the Kit ligand/c-Kit axis attenuates metastasis in a mouse model mimicking local breast cancer relapse after radiotherapy.	20000001:2403
Breast cancer	MYB ---> Breast Neoplasms	MYB	4602	g	Our recent studies have shown that MYB is also required for the proliferation of ER-positive breast tumour cell lines, and have shed further light on the mechanism of ER regulation of MYB expression., Second, is MYB expression required for the initiation or progression of mammary tumors, and, third, can enforced MYB expression contribute to mammary tumorigenesis?, The c-Myb transcription factor i…	18476782:1, 17690249:10114, 22439866:0, 20000001:53170, 20000001:53164
Breast cancer	NODAL ---> Breast Neoplasms	NODAL	4838	g	These tissue findings were further explored in breast cancer cell lines MDA-MB-231 and MDA-MB-468 treated with a Nodal blocking antibody to determine biological effects for target validation.	22577960:4, 20000001:24447
Breast cancer	NOTCH1 ---> Breast Neoplasms	NOTCH1	4851	g	Perturbation of these activities is a hallmark of carcinogenesis and evidence continues to accumulate that aberrant Notch activity influences breast cancer progression through these processes.	22399352:4, 20000001:61793
Breast cancer	PIK3CA ---> Breast Neoplasms	PIK3CA	5290	g	The results suggest that mutation of PIK3CA might contribute to development of early stage breast cancer and could provide a potent target for early diagnosis and therapy., Somatic mutations of PIK3CA, which encodes the p110alpha catalytic subunit of phosphatidylinositol 3-kinase, have recently been shown to play an important role in the pathogenesis and progression of human breast cancers., In p…	16582596:7, 17202311:0, 15805248:10131, 22640628:13, 20000001:77238, 20000001:14908
Breast cancer	PTPN9 ---> Breast Neoplasms	PTPN9	5780	g	PTPMeg2 is an important phosphatase for the dephosphorylation of STAT3 and plays a critical role in breast cancer development.	22394684:12, 20000001:62840
Breast cancer	REST ---| Breast Neoplasms	REST	5978	g	In this study, we show that loss of REST results in upregulation of LIN28A, a known promoter of tumor development, in breast cancer cell lines and human breast tumors.	22532168:2, 20000001:33540
Breast cancer	FSH ---> Breast Neoplasms	FSH	6046	g	Twenty-four breast cancer patients were treated with recombinant FSH (150-450 U/day) and letrozole (5 mg/day) in a long GnRH-agonist (n=7) or GnRH-antagonist (n=17) protocol.	20000001:75533
Breast cancer	S100A9 --+> Breast Neoplasms	S100A9	6280	g	The expression of S100A9 significantly increases in the serum and tissues of patients with breast cancer, which indicates that S100A9 may function as a marker of diagnosis and treatment effect in breast cancer.	20000001:6677
Breast cancer	CCL5 ---> Breast Neoplasms	CCL5	6352	g	The chemokine CCL5 (RANTES) plays active promalignancy roles in breast malignancy.	22355269:0, 20000001:70671
Breast cancer	SIAH2 --+> Breast Neoplasms	SIAH2	6478	g	In this study, we show that genetic deficiency in the Siah family member Siah2 results in vascular normalization and delayed tumor growth in an established transgenic model of aggressive breast cancer.	22354750:2, 20000001:70792
Breast cancer	SLC8A1 ---| Breast Neoplasms	SLC8A1	6546	g	In addition, we found that simultaneous inhibition of the mitochondrial Na(+)/Ca(2+) exchanger (mNCX) and proteasomes can trigger a sustained mitochondrial Ca(2+) overload and effectively induce paraptosis in malignant breast cancer cells.	22634500:2, 20000001:15524
Breast cancer	TGFBI ---> Breast Neoplasms	TGFBI	7045	g	Collectively, these results imply that TGFBI plays a suppressive role in the development of mesothelioma and breast cancer cells, possibly through inhibitions of cell proliferation, delaying of G1-S phase transition, and induction of senescence.	22695319:16, 20000001:5711
Breast cancer	EZR ---> Breast Neoplasms	EZR	7430	g	Together, these results suggest that blocking ezrin function may represent a novel and effective strategy for preventing breast cancer metastasis., Decreased ezrin expression by shRNA reversed metastatic behaviors of human breast cancer cells by inducing c-src-mediated E-cadherin expression, suggesting that ezrin may have potential values in assessing lymphatic metastasis of human breast cancers.…	15987432:12, 18155831:7, 17538024:10364, 17616675:10373, 106102371:10242, 20000001:46479, 20000001:62245
Breast cancer	WNT5A --+> Breast Neoplasms	WNT5A	7474	g	Wnt5a induces a tolerogenic phenotype of macrophages in sepsis and breast cancer	20000001:30166
Breast cancer	XRCC2 --+> Breast Neoplasms	XRCC2	7516	g	Our identification of XRCC2 as a breast cancer susceptibility gene thus increases the proportion of breast cancers that are associated with homologous recombination-DNA-repair dysfunction and Fanconi anemia and could therefore benefit from specific targeted treatments such as PARP (poly ADP ribose polymerase) inhibitors.	22464251:4, 20000001:48958
Breast cancer	YY1 ---> Breast Neoplasms	YY1	7528	g	Yin Yang 1 plays an essential role in breast cancer and negatively regulates p27.	20000001:53053
Breast cancer	INPP4B ---> Breast Neoplasms	INPP4B	8821	g	The inositol polyphosphate 4-phosphatases, INPP4A and INPP4B degrade PtdIns(3,4)P(2) to PtdIns(3)P and regulate neuroexcitatory cell death, or act as a tumor suppressor in breast cancer respectively.	22403078:7, 20000001:61089
Breast cancer	CLDN2 --+> Breast Neoplasms	CLDN2	9075	g	Claudin-2 promotes breast cancer liver metastasis by facilitating tumor cell interactions with hepatocytes.	20000001:13563
Breast cancer	AURKB --+> Breast Neoplasms	AURKB	9212	g	Inhibition of Aurora kinase B has been evaluated as a therapy to block solid tumor growth in breast cancer, hepatocellular carcinoma, lung adenocarcinoma, and colorectal cancer models.	22382783:0, 20000001:65088
Breast cancer	SLC9A3R1 ---> Breast Neoplasms	SLC9A3R1	9368	g	Na+/H+ exchanger regulatory factor 1 (NHERF1, also known as EBP50 or NHERF) is a putative tumour suppressor gene in human breast cancer., Interestingly, estrogens have been shown to increase the number and density of microvilli and to alter the cytoarchitecture of ER-containing breast cancer cells in a manner that may involve estrogen up-regulation of NHE-RF ( 19 )., Although these studies sugges…	17078868:0, 12145337:10025, 17332506:10032, 22476347:9, 20000001:46557
Breast cancer	SEMA4D --+> Breast Neoplasms	SEMA4D	10507	g	These experiments indicate that platelet-derived Sema4D is not critical to elicit the tumorigenic ability of breast cancer cells., Phosphorylation of plexin-B1 by Met and the recruitment of Grb2 have no effect on the R-RasGAP activity of plexin-B1, but are required for Sema4D-induced, RhoA-dependent antimigratory effects of Sema4D on breast cancer cells.	18559453:10117, 22505611:7, 20000001:39880
Breast cancer	HBXIP --+> Breast Neoplasms	HBXIP	10542	g	Interestingly, the knockdown of CD59 was able to block the HBXIP-enhanced breast tumor growth in animal.	22293503:4, 20000001:84902
Breast cancer	ERP29 ---> Breast Neoplasms	ERP29	10961	g	Endoplasmic reticulum protein 29 regulates epithelial cell integrity during the mesenchymal-epithelial transition in breast cancer cells.	20000001:31319
Breast cancer	ANKRD11 ---| Breast Neoplasms	ANKRD11	29123	g	ANKRD11 is a putative tumour suppressor gene in breast cancer, which has been shown in our laboratory to be a co-activator of p53.	22538187:0, 20000001:32313
Breast cancer	UHRF1 ---> Breast Neoplasms	UHRF1	29128	g	Thus, UHRF1 may serve as a new therapy target for breast cancer.	22552622:7, 20000001:29373
Breast cancer	FXYD5 --+> Breast Neoplasms	FXYD5	53827	g	In this study, we examined whether AKT signaling could link dysadherin expression with downstream events that promote the metastatic potential of human breast cancer cells.	22494103:1, 20000001:42452
Breast cancer	KRT20 --+> Breast Neoplasms	KRT20	54474	g	Our findings suggest that PPAR?-dependent CK20 expression enhances the metastatic potential of MCF-7 breast cancer cells and may be a potential therapeutic target in tamoxifen-resistant breast cancer.	22493352:5, 20000001:43055
Breast cancer	PRMT6 ---> Breast Neoplasms	PRMT6	55170	g	These results suggest that dysregulation of PRMT6 dependent transcription and alternative splicing may be involved in breast cancer pathophysiology and the molecular consequences identifying a unique and informative biomarker profile.	22673335:7, 20000001:9594
Breast cancer	STAB2 --+> Breast Neoplasms	STAB2	55576	g	Furthermore, administration of an anti-Stab2 antibody in Stab2(+) mice elevated serum HA levels and prevented the metastasis of melanoma to the lung, and also suppressed spontaneous metastasis of mammary tumor and human breast tumor cells inoculated in the mammary gland.	22371575:6, 20000001:67006
Breast cancer	SULF2 ---> Breast Neoplasms	SULF2	55959	g	Our data suggest that HSulf-2 expression may be critical for human breast cancer progression.	22410125:12, 20000001:59824
Breast cancer	RAB25 --+> Breast Neoplasms	RAB25	57111	g	Further, we performed comparative quantitative proteomic and gene array analyses of these cells and identified potential novel markers of breast cancer cells with tumor-initiating features, such as LSR, RAB25, S100A14 and MUC1, as well as a novel 31-gene signature capable of predicting distant metastasis in cohorts of estrogen receptor-negative human breast cancers.	22692575:4, 20000001:6410
Breast cancer	NDRG2 ---> Breast Neoplasms	NDRG2	57447	g	N-Myc downstream-regulated gene 2 (NDRG2) has been demonstrated to influence the metastatic potential of hepatocellular carcinoma and breast cancer cells by regulating CD24 expression.	22528516:0, 20000001:34443
Breast cancer	IL21 --+> Breast Neoplasms	IL21	59067	g	IL-21 enhances trastuzumab-mediated killing of breast cancer cell lines in vitro., Interleukin-21 increases direct cytotoxicity and IFN-? production of ex vivo expanded NK cells towards breast cancer cells.	16670347:10661, 20000001:61672
Breast cancer	MRPL36 ---> Breast Neoplasms	MRPL36	64979	g	It is unlikely that common variants in BRIP1 contribute significantly to breast cancer susceptibility., In conclusion, germline mutations in BRIP1 and PALB2 contribute marginally to breast cancer susceptibility in ethnically diverse, Jewish high risk families.	17342202:9, 22692731:11, 20000001:6347
Breast cancer	PALB2 ---> Breast Neoplasms	PALB2	79728	g	On the contrary, the genomic rearrangements in PALB2 seem not to contribute to the hereditary breast cancer susceptibility., It remains unclear how heterozygous truncating PALB2 mutations promote breast cancer development., In conclusion, germline mutations in BRIP1 and PALB2 contribute marginally to breast cancer susceptibility in ethnically diverse, Jewish high risk families.	18501021:8, 17420451:10133, 22692731:11, 20000001:6347
Breast cancer	MED28 ---> Breast Neoplasms	MED28	80306	g	MED28 regulates MEK1-dependent cellular migration in human breast cancer cells.	20000001:41734
Breast cancer	MIRNLET7F1 ---| Breast Neoplasms	MIRNLET7F1	406888	g	These findings all demonstrated that let-7f, a tumour suppressor miRNA in breast cancer, directly targeted the aromatase gene and was restored by AI treatment.	22407818:9, 20000001:60273
Breast cancer	MIRN143 ---> Breast Neoplasms	MIRN143	406935	g	A novel miR-155/miR-143 cascade controls glycolysis by regulating hexokinase 2 in breast cancer cells.	20000001:70923
Breast cancer	MIRN145 ---> Breast Neoplasms	MIRN145	406937	g	Taken together, these results demonstrate that miR-145 plays important inhibitory role in breast cancer malignancy by targeting N-RAS and VEGF-A, which may be potential therapeutic and diagnostic targets.	22592534:5, 20000001:21631
Breast cancer	MIRN155 ---> Breast Neoplasms	MIRN155	406947	g	A novel miR-155/miR-143 cascade controls glycolysis by regulating hexokinase 2 in breast cancer cells.	20000001:70923
Breast cancer	MIRN15A ---> Breast Neoplasms	MIRN15A	406948	g	miR-15a may have a potential application value in breast carcinoma biotherapy.	20000001:74735
Breast cancer	MIRN16-1 ---> Breast Neoplasms	MIRN16-1	406950	g	We also found that the ErbB ligand heregulin (HRG) downregulated the expression of miR-16, which then participates in the proliferative activity of HRG in breast tumor cells., Downregulation of the tumor-suppressor miR-16 via progestin-mediated oncogenic signaling contributes to breast cancer development.	22583478:15, 20000001:23290, 20000001:23309
Breast cancer	MIRN21 ---> Breast Neoplasms	MIRN21	406991	g	mir-21 plays an important role in the development and progression of breast cancer., Previous studies reported that miR-21 can inhibit apoptosis by regulating Bcl-2 in a breast cancer mouse model ( Si et al. , 2007 ), and that gemcitabine-induced apoptosis is specifically inhibited by miR-21 via PTEN and the PI-3-kinase pathway ( Meng et al. , 2006 )., Our data support a critical role of DNA dama…	19080492:9, 160108777:10110, 22547075:9, 22616882:17, 20000001:18299, 20000001:30450
Breast cancer	MIRN30A ---| Breast Neoplasms	MIRN30A	407029	g	Overexpression of miR-30a suppressed the migration and invasiveness phenotypes of breast cancer cell lines.	22476851:7, 20000001:46328
Breast cancer	MIRN34A ---> Breast Neoplasms	MIRN34A	407040	g	These findings indicate that 3,6-DHF is a potent natural chemopreventive agent, and that miR-34a and miR-21 play roles in MNU-induced breast carcinogenesis and the anti cancer mechanism of flavonoids., natural chemopreventive agent, and that miR-34a and miR-21 play roles in MNU-induced breast carcinogenesis and the anti cancer mechanism of flavonoids.	22616882:17, 20000001:18299
Breast cancer	MIRN93 ---> Breast Neoplasms	MIRN93	407050	g	Using a series of breast cancer cell lines representing different stages of differentiation and mouse xenograft models, we demonstrate that mir-93 modulates the fate of breast cancer stem cells (BCSCs) by regulating their proliferation and differentiation states.	22685420:1, 20000001:7722
Breast cancer	MIRN151 ---| Breast Neoplasms	MIRN151	442893	g	Conclusions: In aggregate, these data suggest that miR-151-5p upregulation may suppress metastasis in primary breast tumors.	22489664:7, 20000001:43910
Breast cancer	MIRN375 ---> Breast Neoplasms	MIRN375	494324	g	Re-expression of microRNA-375 reverses both tamoxifen resistance and accompanying EMT-like properties in breast cancer.	20000001:39248
Breast cancer	MIRN494 --+> Breast Neoplasms	MIRN494	574452	g	Knockdown of miR-494 significantly reversed the activity of MDSCs and inhibited the tumor growth and metastasis of 4 T1 murine breast cancer in vivo.	22544933:6, 20000001:30907
Breast cancer	MIRN632 ---| Breast Neoplasms	MIRN632	693217	g	Silencing endogenous miR-632 abrogates invasive ability of breast cancer cells and promotes epithelial like characteristics noted by E-cadherin expression with concomitant decrease in mesenchymal markers such as Zeb2 and Slug.	22710984:9, 20000001:2668
Colorectal cancer	AKT1 ---> Colorectal Neoplasms	AKT1	207	g	PI3K-Akt/PKB plays an important role in colon cancer development and progression by helping to promote cell growth and allowing cells to escape apoptosis., These results suggest that cytoplasmic p27Kip1 localization, associated or not with Akt activation, may contribute to colorectal tumorigenesis and metastasis and it may be useful as a negative prognostic factor for the outcome of patients with…	12060641:10, 19082479:6, 11756242:10118, 17483362:10231, 11278613:10227, 14578160:10105, 17332354:10160, 20000001:50043
Colorectal cancer	ALCAM ---> Colorectal Neoplasms	ALCAM	214	g	The activated leukocyte cell adhesion molecule (ALCAM, CD166) has been reported to be involved in tumorigenesis of colorectal cancer (CRC) and to function as a cancer stem cell marker.	20000001:21188
Colorectal cancer	ALOX12 --+> Colorectal Neoplasms	ALOX12	239	g	Up-regulation of 12(S)-lipoxygenase induces a migratory phenotype in colorectal cancer cells.	20000001:47398
Colorectal cancer	FAS ---> Colorectal Neoplasms	FAS	355	g	The elevation of Fas expression on cancer cells and application of specific Fas antibodies may serve as new approaches to treat colorectal carcinoma., These results demonstrate the crucial roles for NF-kappaB and AP-1 in the regulation of FasL in Fas-mediated thymineless death of colon carcinoma cells., We have shown previously that resveratrol-induced apoptosis of a human colon cancer cell line …	11832097:7, 10744679:4, 15480430:1, 10941902:1, 16706817:2, 12941843:10493, 15342418:10266, 15930305:10267, 15374972:10254, 15314185:10042 <more data available...>
Colorectal cancer	ASCL2 --+> Colorectal Neoplasms	ASCL2	430	g	Ascl2 knockdown results in tumor growth arrest by miRNA-302b-related inhibition of colon cancer progenitor cells.	20000001:30848
Colorectal cancer	BAK1 ---> Colorectal Neoplasms	BAK1	578	g	This signaling complex is shown to contribute to Bax and Bak conformational changes, caspase-3 activation, and apoptosis observed in resveratrol-treated colon cancer cells., Furthermore, we knocked down the expression of the two p53 targets, KILLER/DR5 and Bak, which are most likely involved in sensitizing Bax-/- human colon cancer cells to TRAIL, by employing small interfering RNAs (siRNAs) ( 26…	12902349:10241, 14645705:10033, 20000001:58035
Colorectal cancer	BNIP3 ---> Colorectal Neoplasms	BNIP3	664	g	As such, silencing of BNIP3 by epigenetic mechanisms may allow colorectal tumours to adapt to the hypoxic conditions that exist within these solid cancers ( Hockel and Vaupel, 2001 ; Beasley et al. , 2002 ; Tomes et al. , 2003 )., Altered expression of Fas, BNIP3, Bik, and Bcl-x(L) resulted in effective sensitization of the metastatic human colon carcinoma cells to FasL-induced apoptosis.	160107741:10126, 20000001:30518, 20000001:23107
Colorectal cancer	CASP2 ---> Colorectal Neoplasms	CASP2	835	g	Taken together, the apoptotic mechanism of formosanin C in human colorectal cancer HT-29 cells involves activation of caspase-2 and the dysfunction of mitochondria. (Cancer Sci 2009; 100: 503-513)., However, functional data of the caspase-2 mutations also suggest that caspase-2 gene mutation might affect the pathogenesis of some gastric and colorectal cancers by inactivating cell death function o…	19154411:8, 20000001:87231
Colorectal cancer	CTSS --+> Colorectal Neoplasms	CTSS	1520	g	We have previously shown that the specific inhibition of Cathepsin S using a monoclonal antibody (Fsn0503) blocks colorectal carcinoma tumour growth and angiogenesis in vivo.	20000001:93001
Colorectal cancer	DCN ---> Colorectal Neoplasms	DCN	1634	g	Decorin-mediated inhibition of colorectal cancer growth and migration is associated with E-cadherin in vitro and in mice., Taken together, our results provide direct evidence that decorin-mediated inhibition of colorectal cancer growth and migration are through the interaction with and stabilization of E-cadherin.	20000001:59587, 20000001:59597
Colorectal cancer	DFNA5 ---> Colorectal Neoplasms	DFNA5	1687	g	DFNA5 might act as a tumor suppressor gene and DFNA5 gene methylation might play an important role in the development of colorectal cancer.	20000001:20219
Colorectal cancer	EGF --+> Colorectal Neoplasms	EGF	1950	g	Vascular endothelial growth factor (VEGF) and epidermal growth factor (EGF) regulate colon cancer growth and metastasis., HT29 human colon cancer cells were treated with EGF, alone, or in the presence of sulindac sulfide or sulindac sulfone., The over-expression of epidermal growth factor receptor (EGF-R), EGF and transforming growth factor alpha (TGFalpha) could be a mechanism for colorectal tum…	11506500:0, 16138927:4, 9677101:0, 1639855:3, 9706145:3, 1459740:3, 19124482:0, 19145509:7, 9018114:6, 10489163:1 <more data available...>
Colorectal cancer	EPAS1 ---> Colorectal Neoplasms	EPAS1	2034	g	Taken together, our results suggest that HIF2 expression may play an important role in angiogenesis and that the combined expression of HIF1 and HIF2 may play an important role in tumor progression and prognosis of colorectal carcinomas., Further analysis showed that dysregulation of the intestinal iron absorption transporter divalent metal transporter-1 (DMT-1) was a critical event in HIF-2a-med…	15623639:9, 20000001:27374
Colorectal cancer	EPHX1 ---> Colorectal Neoplasms	EPHX1	2052	g	It is unlikely that the EPHX1 polymorphisms play an important role in colorectal carcinogenesis.	20000001:27726
Colorectal cancer	F7 ---> Colorectal Neoplasms	F7	2155	g	At present, it is unclear how the interaction between TF and FVIIa influences the development of metastasis in colon cancer., Our data suggest that a novel TF/FVIIa/MAPK/c-Fos/MMP-7 axis plays an important role in modulating the invasion of colon cancer cells and blockage of this pathway holds promise to treat colon cancer metastasis.	18548257:2, 20000001:69242
Colorectal cancer	FASN --+> Colorectal Neoplasms	FASN	2194	g	Inhibition of fatty acid synthase attenuates CD44-associated signaling and reduces metastasis in colorectal cancer.	20000001:44166
Colorectal cancer	FGFR2 ---> Colorectal Neoplasms	FGFR2	2263	g	Expression of FGFR2 regulates migration, invasion, and growth in CRC.	20000001:3013
Colorectal cancer	FOXC2 ---> Colorectal Neoplasms	FOXC2	2303	g	FOXC2 appears to be involved in determining the aggressiveness of lymph node metastasis in colorectal cancer.	20000001:50356
Colorectal cancer	FRAP1 ---> Colorectal Neoplasms	FRAP1	2475	g	Clinical and preclinical studies, however, have shown that inhibition of epidermal growth factor receptor (EGFR) and mammalian target of rapamycin (mTOR) alone is not sufficient to treat colorectal carcinomas.	20000001:14267
Colorectal cancer	GABRA1 ---> Colorectal Neoplasms	GABRA1	2554	g	These results suggest that two novel hypermethylated genes in colorectal cancer, GABRA1 and LAMA2, may have roles in colorectal tumorigenesis and could be potential biomarkers for the screening and the detection of colorectal cancer in clinical practice.	20000001:73953
Colorectal cancer	GAPDH ---> Colorectal Neoplasms	GAPDH	2597	g	Our study suggests that GAPDH may be a potential target for colon cancer therapy., The expression of GAPDH was further elevated in the liver metastatic tissues compared to the original colon cancer tissue of the same patients, suggesting that high expression of GAPDH might play an important role in colon cancer development and metastasis.	20000001:34073, 20000001:34070
Colorectal cancer	GLI3 --+> Colorectal Neoplasms	GLI3	2737	g	Taken together, our studies demonstrate that loss of Gli3 signaling leads to disruption of the MDM2-p53 interaction and strongly potentiate p53-dependent cell growth inhibition in colon cancer cells, indicating a basis for the rational use of Gli3 antagonists as a novel treatment option for colon cancer.	20000001:49201
Colorectal cancer	CXCR3 --+> Colorectal Neoplasms	CXCR3	2833	g	These results indicate that activation of CXCR3 with its ligands stimulates colon cancer metastasis preferentially to the draining lymph nodes with poorer prognosis., In vivo, systemic CXCR3 antagonism by preventive or curative treatments with AMG487 markedly inhibited the implantation and the growth of human and mouse CRC cells within lung without affecting that in the liver., Taken together wit…	17297455:9, 19436305:5, 17409450:10176, 20000001:3918
Colorectal cancer	HMGA1 --+> Colorectal Neoplasms	HMGA1	3159	g	In order to evaluate whether these results can be reproduced in more physiological conditions such as in WT p53–carrying cells during cell stress, human colon carcinoma RKO cells were induced to either over- or underexpress HMGA1 by transfection of HA-HMGA1–encoding vector or HMGA1-specific antisense oligonucleotide., HMG-I(Y) expression has also been observed to increase in various types of huma…	17290307:10062, 10582687:10033, 20000001:42920
Colorectal cancer	IL4 ---> Colorectal Neoplasms	IL4	3565	g	Expression of IL-4, IL-4R, and IL-13R are involved in the process of local metastases in colorectal cancer, while IL-13 expression has an impact on survival.	20000001:25103
Colorectal cancer	IL4R ---> Colorectal Neoplasms	IL4R	3566	g	Expression of IL-4, IL-4R, and IL-13R are involved in the process of local metastases in colorectal cancer, while IL-13 expression has an impact on survival.	20000001:25103
Colorectal cancer	IL13RA2 ---> Colorectal Neoplasms	IL13RA2	3598	g	Expression of IL-4, IL-4R, and IL-13R are involved in the process of local metastases in colorectal cancer, while IL-13 expression has an impact on survival.	20000001:25103
Colorectal cancer	IL15 ---| Colorectal Neoplasms	IL15	3600	g	Inhibition of colon tumor growth by IL-15 immunogene therapy.	20000001:84452
Colorectal cancer	KDR ---> Colorectal Neoplasms	KDR	3791	g	Collectively, our findings suggest SNPs in the KDR gene modulate CRC recurrence, especially in those receiving chemotherapy.	20000001:56422
Colorectal cancer	LAMA2 ---> Colorectal Neoplasms	LAMA2	3908	g	These results suggest that two novel hypermethylated genes in colorectal cancer, GABRA1 and LAMA2, may have roles in colorectal tumorigenesis and could be potential biomarkers for the screening and the detection of colorectal cancer in clinical practice.	20000001:73953
Colorectal cancer	LIPC ---> Colorectal Neoplasms	LIPC	3990	g	Genetic polymorphisms in the hepatic lipase gene have a potential role in colorectal carcinogenesis, perhaps though the regulation of serum lipid levels.	20000001:40653
Colorectal cancer	SMAD7 ---> Colorectal Neoplasms	SMAD7	4092	g	A variant in SMAD7 could affect progression of CRC.	20000001:11674
Colorectal cancer	MBL2 ---| Colorectal Neoplasms	MBL2	4153	g	Together, our results support the hypothesis that genetic variations in MBL2 increase colon cancer susceptibility in African Americans.	20000001:42160
Colorectal cancer	NFE2L2 ---> Colorectal Neoplasms	NFE2L2	4780	g	Our findings show that Nrf2 plays a critical role in protecting against inflammation-associated colorectal cancer., Taken together, these results demonstrated the chemopreventive effects of SFN on human colon cancer Caco-2 cells may have been partly attributed to Nrf2-mediated UGT1A induction and apoptosis induction, and our studies provided theoretic and experimental basis for clinical applicati…	19138955:6, 20000001:13638
Colorectal cancer	NTS --+> Colorectal Neoplasms	NTS	4922	g	NT may play an important role in growth regulation of certain colon cancers., Our results may be relevant to the mechanisms by which NT participates in the development of colon cancer., In addition, NT stimulates growth of certain colon cancers; the mechanism for this effect is not known., Administration of neurotensin caused a significant increase in the labelling index of the colon cancers but …	1341243:9, 17230532:11, 1329682:1, 2206944:4, 17000667:3, 14570743:10656, 16982767:10123, 20000001:86000, 20000001:83779
Colorectal cancer	PAK1 ---> Colorectal Neoplasms	PAK1	5058	g	Overexpression of PAK1 protein may play an important role in development and progression of colorectal neoplasms and it is closely associated with the malignant histological and invasive phenotype of CRCs., More recently, Pak1 expression has been shown to significantly increase in colorectal cancer metastasis to lymph nodes ( 5 )., Despite its importance, the molecular mechanisms of PAK1 that con…	19296259:8, 17440071:10026, 20000001:45487
Colorectal cancer	PIK3CB ---> Colorectal Neoplasms	PIK3CB	5291	g	Therefore some, but not all colon carcinoma may require PI3Kß for de novo DNA synthesis., It was, therefore, concluded that the altered p110a and p110ß expression might contribute to the CRC development or progression.	160101460:10119, 20000001:91228
Colorectal cancer	MAPK1 ---> Colorectal Neoplasms	MAPK1	5594	g	Blocking p38/ERK crosstalk affects colorectal cancer growth by inducing apoptosis in vitro and in preclinical mouse models.	20000001:11768
Colorectal cancer	PROX1 ---> Colorectal Neoplasms	PROX1	5629	g	Our results strengthen the previous preclinical observations that PROX1 has a role in tumour progression in CRC.	20000001:82359
Colorectal cancer	PXN ---> Colorectal Neoplasms	PXN	5829	g	These findings suggest that paxillin may play an essential role in the progression of colorectal cancer and RNAi targeting of paxillin may be a potential therapeutic strategy for the treatment of colorectal cancer.	20000001:87018
Colorectal cancer	SOX2 ---> Colorectal Neoplasms	SOX2	6657	g	The transcription factor SOX2, which is involved in the induction of pluripotent stem cells and contributes to colorectal carcinogenesis, is associated with a poor prognosis in colon cancer (CC).	20000001:58257
Colorectal cancer	SPP1 --+> Colorectal Neoplasms	SPP1	6696	g	However, the mechanism by which OPN mediates metastasis in colorectal cancer remains unknown., We have shown previously that OPN is necessary for mediating hepatic metastasis in CT26 colorectal cancer cells., The principal findings of this study were that both endogenous OPN expression (via stable transfection) as well as exogenous OPN (added to culture medium) enhanced the motility and invasive …	15661802:2, 16670084:1, 15679049:4, 17693663:10162, 20000001:37241
Colorectal cancer	SRI --+> Colorectal Neoplasms	SRI	6717	g	Sorcin induces a drug-resistant phenotype in human colorectal cancer by modulating Ca(2+) homeostasis.	20000001:72147
Colorectal cancer	ZEB1 --+> Colorectal Neoplasms	ZEB1	6935	g	Here, we hypothesize that zinc finger E-box binding homeobox 1 (ZEB1) promotes VM formation in colorectal carcinoma (CRC) by inducing EMT., Taken together, our results suggest that ZEB1 can promote VM formation by inducing EMT in CRC and might represent an important target in CRC.	20000001:51614, 20000001:51621
Colorectal cancer	TLR4 ---> Colorectal Neoplasms	TLR4	7099	g	Interplay of TLR4, MD-2 and CXCR7 may be of interest in the context of novel immunomodulatory therapies for colorectal carcinoma.	20000001:56615
Colorectal cancer	TXNRD1 ---> Colorectal Neoplasms	TXNRD1	7296	g	SNPs in TXNRD1 and four SNPs in TXNRD2 interacted with aspirin/NSAID to influence colon cancer; one SNP in TXNRD1, two SNPs in TXNRD2, and one SNP in TXNRD3 interacted with aspirin/NSAIDs to influence rectal cancer.	20000001:9111
Colorectal cancer	UCHL1 ---> Colorectal Neoplasms	UCHL1	7345	g	These observations imply that UCHL1 may contribute to CRC progression by activating the ß-catenin/TCF pathway through its deubi-quitinating activity.	20000001:7627
Colorectal cancer	VCAM1 --+> Colorectal Neoplasms	VCAM1	7412	g	All measured parameters levels were increased significantly in patients with colorectal cancer in comparison to controls (p<0.001). sICAM-1, sVCAM-1 and VEGF increased significantly due to colorectal cancer progression.	20000001:51920
Colorectal cancer	EZR ---> Colorectal Neoplasms	EZR	7430	g	Although further validation is needed, ezrin may represent a relevant marker for personalised treatment of rectal cancer with respect to risk of local recurrence after R0 surgery.	20000001:47837
Colorectal cancer	TRPV1 ---| Colorectal Neoplasms	TRPV1	7442	g	Vanilloid receptor-1 regulates neurogenic inflammation in colon and protects mice from colon cancer.	20000001:29523
Colorectal cancer	ZNF143 ---> Colorectal Neoplasms	ZNF143	7702	g	Taken together, these data suggest that GIPC is involved in IGF-1 signaling leading to ZNF143 expression through the regulation of ROS production, which may play a role for colon cancer tumorigenesis.	20000001:91280
Colorectal cancer	CXCR4 ---> Colorectal Neoplasms	CXCR4	7852	g	CXCR4 is necessary for the outgrowth of colon cancer micrometastases., These results indicate that targeting CXCR3 and CXCR4 can be a promising therapy against colorectal cancer metastasis.	20000001:88492, 20000001:3925
Colorectal cancer	IFITM1 --+> Colorectal Neoplasms	IFITM1	8519	g	IFITM1 can enhance the proliferation, invasion, and metastasis of the colorectal cancer SW480 cell lines.	20000001:20579
Colorectal cancer	TNFSF13 --+> Colorectal Neoplasms	TNFSF13	8741	g	APRIL may promote the development of colorectal carcinoma., The TNF family member APRIL promotes colorectal tumorigenesis.	18423122:10, 20000001:2770
Colorectal cancer	PROM1 ---> Colorectal Neoplasms	PROM1	8842	g	Our conclusion, based on the data presented in the current study by Shmelkov et al. and in two other recent reports in Nature ( 12 , 13 ), is: (a) should a difference in CD133 expression exist between a colon CSC and a non-CSC, it would not be the presence or absence of CD133 but its relative abundance that is important; and (b) the distribution of CD133 can change profoundly among cells of prima…	18497883:10064, 20000001:40906
Colorectal cancer	PTTG1 --+> Colorectal Neoplasms	PTTG1	9232	g	Securin enhances the anti-cancer effects of 6-methoxy-3-(3',4',5'-trimethoxy-benzoyl)-1H-indole (BPR0L075) in human colorectal cancer cells.	20000001:13106
Colorectal cancer	ADIPOQ ---> Colorectal Neoplasms	ADIPOQ	9370	g	Adiponectin deficiency enhances colorectal carcinogenesis and liver tumor formation induced by AOM in mice., We conclude that serum concentration of adiponectin and resistin may play an important role in colon carcinogenesis., Adiponectin may have a role in the regulation of gastrointestinal mucosal function, inflammation and colon carcinogenesis., Conclusively, APN deficiency contributes to infl…	19030198:7, 18979105:13, 16529829:8, 20000001:54291, 20000001:54292
Colorectal cancer	AKAP12 ---> Colorectal Neoplasms	AKAP12	9590	g	These results demonstrate that AKAP12 may play an important role in tumor growth suppression and the survival of human colorectal cancer.	20000001:89874
Colorectal cancer	TXNRD2 ---> Colorectal Neoplasms	TXNRD2	10587	g	SNPs in TXNRD1 and four SNPs in TXNRD2 interacted with aspirin/NSAID to influence colon cancer; one SNP in TXNRD1, two SNPs in TXNRD2, and one SNP in TXNRD3 interacted with aspirin/NSAIDs to influence rectal cancer.	20000001:9111
Colorectal cancer	DKK1 ---| Colorectal Neoplasms	DKK1	22943	g	However, we found that DKK-1 expression decreases in human colon tumors, which suggests that DKK-1 acts as a tumor suppressor gene in this neoplasia., Moreover, upregulation of Dkk1 led to decreased tumor-initiating ability and suppressed colon tumor growth in nude mice., Dickkopf-1 inhibits epithelial-mesenchymal transition of colon cancer cells and contributes to colon cancer suppression., Our …	15592505:7, 20000001:37500, 20000001:37491, 20000001:37501
Colorectal cancer	DICER1 ---> Colorectal Neoplasms	DICER1	23405	g	Our data suggest that reduced Dicer expression might contribute to tumour progression in colorectal cancer.	20000001:2022
Colorectal cancer	LY96 ---> Colorectal Neoplasms	LY96	23643	g	Interplay of TLR4, MD-2 and CXCR7 may be of interest in the context of novel immunomodulatory therapies for colorectal carcinoma.	20000001:56615
Colorectal cancer	WWTR1 ---> Colorectal Neoplasms	WWTR1	25937	g	Here, we show for the first time that WWTR1 has an oncogenic function in colorectal cancer cell lines.	22470139:2, 20000001:47773, 20000001:4870, 20000001:22263
Colorectal cancer	UHRF1 --+> Colorectal Neoplasms	UHRF1	29128	g	UHRF1 promotes CRC growth and metastasis, likely by repressing p16(ink4a), and thus it may be used as a biomarker or even a therapeutic target for CRC.	20000001:49943
Colorectal cancer	RDH11 ---| Colorectal Neoplasms	RDH11	51109	g	We previously reported that MDT-1 administration prevented and alleviated colorectal cancer, sarcoma, and enterocolitis in mice.	20000001:31357
Colorectal cancer	ANGPTL4 --+> Colorectal Neoplasms	ANGPTL4	51129	g	ANGPTL4 induction by prostaglandin E2 under hypoxic conditions promotes colorectal cancer progression., These results indicate that overexpression of Angptl4 may promote invasion and metastasis in CRC., Here, we show a synergistic effect of PGE(2) and hypoxia on enhancing angiopoietin-like protein 4 (ANGPTL4) expression and that elevation of ANGPTL4 promotes colorectal cancer growth.	20000001:87528, 20000001:39217, 20000001:87533
Colorectal cancer	ARMCX1 ---> Colorectal Neoplasms	ARMCX1	51309	g	Our current findings suggest that overexpression of ALEX1 play a negative role in human colorectal tumorigenesis. (Cancer Sci, doi: 10.1111/j.1349-7006.2012.02300.x, 2012).	20000001:20023
Colorectal cancer	THSD1 ---> Colorectal Neoplasms	THSD1	55901	g	The THSD1 gene may play a role in the tumorigenesis of CRC.	20000001:5770
Colorectal cancer	CXCR7 ---> Colorectal Neoplasms	CXCR7	57007	g	Interplay of TLR4, MD-2 and CXCR7 may be of interest in the context of novel immunomodulatory therapies for colorectal carcinoma.	20000001:56615
Colorectal cancer	THAP11 ---> Colorectal Neoplasms	THAP11	57215	g	Collectively, these data provide the first characterization of THAP11-dependent gene expression in human colon cancer cells and suggest that the THAP11-HCF-1 complex may be an important transcriptional and cell growth regulator in human colon cancer.	20000001:31619
Colorectal cancer	APOBEC3G --+> Colorectal Neoplasms	APOBEC3G	60489	g	APOBEC3G promotes liver metastasis in an orthotopic mouse model of colorectal cancer and predicts human hepatic metastasis.	20000001:80558
Colorectal cancer	COL18A1 ---| Colorectal Neoplasms	COL18A1	80781	g	To study the prevention of colorectal cancer liver metastasis by adenoviral transduction of the endostatin gene., Endostatin plus SU6668 and 5-FU has strong inhibitory effect both on tumor growth and metastasis of human colon cancer., Thus, endostatin could be used in some colon cancer treatments and its clinical efficacy would depend on the response of tumor cells themselves., Another study by T…	12133347:0, 18636363:7, 12869217:9, 18006826:10321, 14729638:10295, 15078992:10231, 20000001:87437
Colorectal cancer	PML-RAR ---> Colorectal Neoplasms	PML-RAR	84106	g	These results also suggest that PML-RARa is unlikely to be a promising target for adjuvant therapy in colorectal cancer patients.	20000001:58506
Colorectal cancer	TXNRD3 ---> Colorectal Neoplasms	TXNRD3	114112	g	SNPs in TXNRD1 and four SNPs in TXNRD2 interacted with aspirin/NSAID to influence colon cancer; one SNP in TXNRD1, two SNPs in TXNRD2, and one SNP in TXNRD3 interacted with aspirin/NSAIDs to influence rectal cancer.	20000001:9111
Colorectal cancer	SCARA5 ---> Colorectal Neoplasms	SCARA5	286133	g	SCARA5 may have a role in tumorigenesis in CRC.	20000001:29214
Colorectal cancer	CLEC4G ---> Colorectal Neoplasms	CLEC4G	339390	g	Serum soluble LSECtin was detected at significantly higher levels in colon cancer patients with or without hepatic metastases compared with healthy controls and was also increased in colon cancer patients with metastases compared with those without metastases.ConclusionThe results indicate that LSECtin plays an important role in colorectal carcinoma liver metastasis and may be a promising new tar…	20000001:7794
Colorectal cancer	MIRNLET7C ---| Colorectal Neoplasms	MIRNLET7C	406885	g	Taken together, these results demonstrate that let-7c, apart from its tumour growth suppression role, also functions as a tumour metastasis suppressor in colorectal cancer by directly destabilizing the mRNAs of MMP11 and PBX3 at least.	20000001:80730
Colorectal cancer	MIRN103-1 --+> Colorectal Neoplasms	MIRN103-1	406895	g	miR-103/107 promote metastasis of colorectal cancer by targeting the metastasis suppressors DAPK and KLF4.	20000001:10478
Colorectal cancer	MIRN107 --+> Colorectal Neoplasms	MIRN107	406901	g	miR-103/107 promote metastasis of colorectal cancer by targeting the metastasis suppressors DAPK and KLF4.	20000001:10478
Colorectal cancer	MIRN139 ---| Colorectal Neoplasms	MIRN139	406931	g	Taken together, our results provide evidence that miR-139 might function as a metastasis suppressor in CRC., MiR-139 inhibits invasion and metastasis of colorectal cancer by targeting the type I insulin-like growth factor receptor.	20000001:11740, 20000001:11729
Colorectal cancer	MIRN143 ---| Colorectal Neoplasms	MIRN143	406935	g	miR-143 overexpression impairs growth of human colon carcinoma xenografts in mice with induction of apoptosis and inhibition of proliferation.	20000001:92554
Colorectal cancer	MIRN17 ---> Colorectal Neoplasms	MIRN17	406952	g	In conclusion, the present study suggests that miR-17 plays an important role in CRC carcinogenesis by targeting RND3 and may be a therapeutic agent for CRC.	20000001:62832
Colorectal cancer	MIRN196A2 ---| Colorectal Neoplasms	MIRN196A2	406973	g	We also found that variant in miR-196a2 increased the susceptibility of colorectal cancer (CRC) (CT	20000001:41178
Colorectal cancer	MIRN21 ---| Colorectal Neoplasms	MIRN21	406991	g	MicroRNA-21 induces stemness by downregulating transforming growth factor beta receptor 2 (TGFßR2) in colon cancer cells.	20000001:69859
Colorectal cancer	MIRN211 ---> Colorectal Neoplasms	MIRN211	406993	g	Our results provide a better understanding of the association of between miR-211-regulated CHD5 expression and CHD5 function in colorectal tumorigenesis.	20000001:47650
Colorectal cancer	MIRN215 ---| Colorectal Neoplasms	MIRN215	406997	g	In vitro analyses showed that ectopic expression of miR-215 decreases viability and migration, increases apoptosis and promotes cell cycle arrest in DLD-1 and HCT-116 colon cancer cell lines.	20000001:22663
Colorectal cancer	MIRN28 ---> Colorectal Neoplasms	MIRN28	407020	g	Strand-specific miR-28-5p and miR-28-3p have distinct effects in colorectal cancer cells.	20000001:47140
Colorectal cancer	MIRN30A ---| Colorectal Neoplasms	MIRN30A	407029	g	MiR-30a-5p suppresses tumor growth in colon carcinoma by targeting DTL.	20000001:41663
Colorectal cancer	MIRN320A ---| Colorectal Neoplasms	MIRN320A	407037	g	These findings indicate that miR-320a suppresses the growth of colon cancer cells by directly targeting ß-catenin, suggesting its application in prognosis prediction and cancer treatment.	20000001:23486
Colorectal cancer	MIRN34A ---> Colorectal Neoplasms	MIRN34A	407040	g	Abrogation of miR-34a function could contribute to aberrant cell proliferation, leading to colon cancer development., In conclusion, our results thus suggest that the overexpression of miR-34a, miR-155 and miR-200c be associated with the development of colorectal cancer, meanwhile miR-34a may be involved in the development and progression of rectal cancer.	17875987:10, 20000001:13238
Colorectal cancer	MIRN93 ---| Colorectal Neoplasms	MIRN93	407050	g	MicroRNA-93 inhibits tumor growth and early relapse of human colorectal cancer by affecting genes involved in the cell cycle., Conclusions: This study showed that microRNA-93 can inhibit tumorigenesis and reduce the recurrence of CRC; these findings may have potential clinical applications for predicting the recurrence of CRC.	20000001:11521, 20000001:11536
Colorectal cancer	MIRN375 ---> Colorectal Neoplasms	MIRN375	494324	g	or more groups). miR-375 may be involved in the carcinogenesis of colorectal cancers and may be a potential biomarker for colorectal cancers.	20000001:31327
Colorectal cancer	MIRN497 ---> Colorectal Neoplasms	MIRN497	574456	g	MicroRNA-497 targets insulin-like growth factor 1 receptor and has a tumour suppressive role in human colorectal cancer.	20000001:2432
Colorectal cancer	MIRN499 --+> Colorectal Neoplasms	MIRN499	574501	g	MicroRNA-499-5p promotes cellular invasion and tumor metastasis in colorectal cancer by targeting FOXO4 and PDCD4.	20000001:88138
Colorectal cancer	MIRN365-1 ---| Colorectal Neoplasms	MIRN365-1	100126355	g	microRNA-365, down-regulated in colon cancer, inhibits cell cycle progression and promotes apoptosis of colon cancer cells by probably targeting Cyclin D1 and Bcl-2.	20000001:69891
Lung cancer	AGTR2 ---| Lung Neoplasms	AGTR2	186	g	Intratracheal administration of a nanoparticle-based therapy with the angiotensin II type 2 receptor gene attenuates lung cancer growth.	20000001:36434
Lung cancer	ANGPT2 --+> Lung Neoplasms	ANGPT2	285	g	Adenoviral expression of Ang2 increased lymph node and lung metastasis in tumor xenografts.	20000001:48297
Lung cancer	ANXA2 --+> Lung Neoplasms	ANXA2	302	g	In the previous study, we found that Annexin A2 was significantly up-regulated in lung cancer and could induce related-antigen in lung cancer patients' serum., This study implies that Annexin A2 might play an important role in the progression and invasion of human lung cancer cells, and could promote progression of lung cancer by regulating the expression of MMP-2 and CB.	20000001:45519, 20000001:45527
Lung cancer	ARHGDIB ---| Lung Neoplasms	ARHGDIB	397	g	RhoGDI2 suppresses lung metastasis in mice by reducing tumor versican expression and macrophage infiltration., Here, we show that RhoGDI2 suppresses lung metastasis in mouse models by reducing the expression of isoforms V1 and V3 of the proteoglycan versican (VCAN; also known as chondroitin sulfate proteoglycan 2 [CSPG2]).	20000001:38531, 20000001:38538
Lung cancer	RUNX2 ---> Lung Neoplasms	RUNX2	860	g	Runx2 mediates epigenetic silencing of the bone morphogenetic protein-3B (BMP-3B/GDF10) in lung cancer cells.	20000001:32541, 20000001:6596
Lung cancer	CCND2 ---> Carcinoma, Non-Small-Cell Lung	CCND2	894	g	And, cyclin D2 may have a distinct role from cyclin D1 in NSCLC.	20000001:35057
Lung cancer	CYP24A1 ---> Lung Neoplasms	CYP24A1	1591	g	We hypothesized that CYP24 reduces 1,25(OH)(2)D(3)-mediated transcription and allows lung cancer cells to escape its growth-inhibitory action.	20000001:23400
Lung cancer	EPHB4 ---> Carcinoma, Non-Small-Cell Lung	EPHB4	2050	g	Overexpression of EphB4 plays a role in the occurrence and development of NSCLC, and the polymorphism at rs314310 may predispose individuals to this disease.	20000001:1768
Lung cancer	FOXC2 ---> Lung Neoplasms	FOXC2	2303	g	MiR-520h-mediated FOXC2 regulation is critical for inhibition of lung cancer progression by resveratrol.	20000001:50199
Lung cancer	HDAC2 ---> Lung Neoplasms	HDAC2	3066	g	Taken together, we suggest that the aberrant regulation of HDAC2 and its epigenetic regulation of gene transcription in apoptosis and cell cycle components play an important role in the development of lung cancer.	20000001:14870
Lung cancer	HSPB1 ---| Lung Neoplasms	HSPB1	3315	g	Overexpression of HSPB1 by HSPB1 adenovirus was sufficient to suppress lung metastases of CT26 colon carcinoma in vivo, while neutralization of HSPB1 promoted in vivo wound healing.	20000001:11119
Lung cancer	ICAM1 ---> Lung Neoplasms	ICAM1	3383	g	We, therefore, assumed that ß1 integrin and ICAM-1 might play an important role in lung cancer cells., The mechanisms by which vascular endothelial growth factor (VEGF) and soluble intercellular adhesion molecule-1 (sICAM-1) contribute to lung cancer growth have not been fully elucidated.	11280762:10109, 20000001:89613
Lung cancer	IL8RB ---> Lung Neoplasms	IL8RB	3579	g	CXC-chemokine receptor type 2 (CXCR2) was reported to play critical roles in angiogenesis, tumorigenesis, and metastasis of several cancers such as colon cancer, melanoma, lung cancer, and so on.	20000001:74937
Lung cancer	IL11RA ---> Lung Neoplasms	IL11RA	3590	g	Together, the data suggest that IL-11Ra-CAR T cells may represent a new therapy for patients with osteosarcoma pulmonary metastases.	20000001:80502
Lung cancer	LPS --+> Lung Neoplasms	LPS	3664	g	Very recently it has been demonstrated that the ARL2 inhibitor, fidarestat, significantly prevents inflammatory signals (TNF-a, LPS) that cause cancer (colon, breast, prostate and lung), metastasis, asthma, and other inflammatory diseases.	20000001:28676
Lung cancer	L1CAM --+> Carcinoma, Non-Small-Cell Lung	L1CAM	3897	g	L1 cell adhesion molecule promotes tumorigenicity and metastatic potential in non-small cell lung cancer.	20000001:40646
Lung cancer	LGALS1 ---| Lung Neoplasms	LGALS1	3956	g	Using pulmonary metastasis models of murine breast (4 T1) and colon (CT26) cancer, we demonstrate that targeting galectin-1 with thiodigalactoside (TDG) or shRNA galectin-1 knockdown (G1KD) results in a significant reduction in lung metastasis.	22484915:2, 20000001:44931, 20000001:1507
Lung cancer	LOX ---| Lung Neoplasms	LOX	4015	g	LOX-PP reduced expression of Blimp1 by binding to c-Raf and inhibiting activation of AP-1, thereby attenuating the migratory phenotype of lung cancer cells.	20000001:92558
Lung cancer	MMP1 ---| Lung Neoplasms	MMP1	4312	g	Matrix metalloproteinase 1 (MMP1) plays an important role in the development of lung cancer., Furthermore, the results from a bioluminescence tumor/metastasis model showed that the overexpression of MMP-1 significantly induces prostate tumor growth and the incidence of lung metastasis., A single nucleotide polymorphism in the matrix metalloproteinase-1 promoter enhances lung cancer susceptibility…	16767672:0, 18360703:4, 12438229:10149, 17974962:10252, 17339606:10158, 12499258:10139, 12873995:10234, 17183062:10223, 20000001:24686
Lung cancer	MMP10 ---> Lung Neoplasms	MMP10	4319	g	Our approach revealed that MMP-10 plays an important role in the recurrence in stage IB lung cancer, irrespective of the histologic type., Thus, Mmp10 is required for maintenance of a highly tumorigenic, cancer-initiating, metastatic stem-like cell population in lung cancer.	14647437:9, 160105107:10011, 20000001:91867
Lung cancer	NFE2L2 ---> Carcinoma, Non-Small-Cell Lung	NFE2L2	4780	g	NRF2 status had an impact on NSCLC prognosis irrespective of histology types, but p62 status did so particularly in adenocarcinoma (P = 0.037).	20000001:40351
Lung cancer	NT5E --+> Lung Neoplasms	NT5E	4907	g	Importantly, treatment with an anti-CD73 monoclonal antibody effectively suppressed growth of established MCA-induced tumors or TRAMP-C1 prostate tumors and inhibited the development of TRAMP-C1 lung metastases.	20000001:27319
Lung cancer	PGD --+> Lung Neoplasms	PGD	5226	g	We show that knockdown of 6-phosphogluconate dehydrogenase (6PGD) of the pentose phosphate pathway (PPP) inhibits growth of lung cancer cells by senescence induction.	20000001:10568
Lung cancer	RAC1 --+> Lung Neoplasms	RAC1	5879	g	The Rac1 splice form Rac1b promotes K-ras-induced lung tumorigenesis.	20000001:55396, 20000001:48738
Lung cancer	ROS --+> Lung Neoplasms	ROS	6098	g	Our results indicate that NSC-743380 is a potent anti cancer agent for lung cancer and that its apoptotic effects in lung cancer cells are mediated by induction of ROS through STAT3 inhibition.	20000001:23114
Lung cancer	RPL32 ---> Lung Neoplasms	RPL32	6161	g	The RPL32, LOC285205, FGD5 and other genes were previously not shown to be involved in lung carcinogenesis.	20000001:28397
Lung cancer	CCL2 ---| Lung Neoplasms	CCL2	6347	g	In contrast, MCP-1 gene-modified lung cancer cells and their parent cells had identical metastatic potentials., Caudal vein injection of CCL2-B16 cells effectively inhibited pulmonary metastasis in C57BL/6 mice, but not in nude mice, indicating that T cells play a role in CCL2-induced inhibition of tumor metastasis., Anti-MCP-1 inhibited lung tumor metastasis in mice bearing MDA-231 tumors., Addi…	10357555:5, 17868906:3, 10891427:10184, 10754294:10161, 11156403:10185, 20000001:78336
Lung cancer	CCL3 ---| Lung Neoplasms	CCL3	6348	g	However, pulmonary metastasis was significantly inhibited in the presence of MIP-1a., Similarly, lung metastasis was enhanced by the deficiency of MCP-1 or MIP-1a.	12133994:10047, 20000001:78336
Lung cancer	SOD3 ---| Lung Neoplasms	SOD3	6649	g	Genetic and epigenetic inactivation of extracellular superoxide dismutase promotes an invasive phenotype in human lung cancer by disrupting ECM homeostasis.	20000001:89181
Lung cancer	SOX2 --+> Lung Neoplasms	SOX2	6657	g	These results present evidence that SOX2 may regulate the expression of oncogenes in CSCs to promote the development of human lung cancer.	20000001:91656
Lung cancer	SRD5A1 ---> Carcinoma, Non-Small-Cell Lung	SRD5A1	6715	g	This raised the question whether SRD5A1 was involved in sustained proliferation and survival of NSCLC.	20000001:75466
Lung cancer	STC1 --+> Lung Neoplasms	STC1	6781	g	This study shows that MSC-derived STC1 promotes survival of lung cancer cells by uncoupling oxidative phosphorylation, reducing intracellular reactive oxygen species (ROS), and shifting metabolism towards a more glycolytic metabolic profile.	20000001:72202
Lung cancer	RGS5 ---> Carcinoma, Non-Small-Cell Lung	RGS5	8490	g	RGS5 might be involved in cancer differentiation and metastasis in NSCLC.	20000001:49684
Lung cancer	TRIM24 ---> Carcinoma, Non-Small-Cell Lung	TRIM24	8805	g	These results indicate that TRIM24 plays an important role in NSCLC progression.	20000001:91432
Lung cancer	MAGI1 ---| Lung Neoplasms	MAGI1	9223	g	MAGI1 overexpression suppressed SW480 and HCT116 subcutaneous primary tumor growth, attenuated primary tumor growth and spontaneous lung metastasis in an orthotopic model of CRC, and decreased the number and size of metastatic nodules in an experimental model of lung metastasis.	20000001:77416
Lung cancer	RASSF2 ---> Lung Neoplasms	RASSF2	9770	g	Thus we have shown that inactivation of RASSF2, a process that occurs frequently in primary tumors, enhances the transforming potential of activated K-Ras and our data suggests that RASSF2 may be a novel candidate for epigenetic-based therapy in lung cancer.	20000001:89017
Lung cancer	NAMPT --+> Carcinoma, Non-Small-Cell Lung	NAMPT	10135	g	We aimed to clarify the hypothesis that NAMPT inhibition suppresses growth of EGFR-gene-mutated NSCLC through reduction of intracellular ATP levels, using NAMPT-siRNA transfection and NAMPT inhibitor FK866.	20000001:87378
Lung cancer	PRMT5 ---> Lung Neoplasms	PRMT5	10419	g	Protein arginine methyltransferase 5 is essential for growth of lung cancer cells., These results suggest that PRMT5 and its methyltransferase activity is essential for proliferation of lung cancer cells and may serve as a novel target for the treatment of lung cancer.	20000001:6386, 20000001:6393
Lung cancer	APOBEC2 ---> Lung Neoplasms	APOBEC2	10930	g	2 (APOBEC2) contributes to liver and lung tumorigenesis., In addition, constitutive APOBEC2 expression caused lung tumors in 7 of 20 transgenic mice analyzed.	20000001:49476, 20000001:49483
Lung cancer	NID2 ---| Lung Neoplasms	NID2	22795	g	Absence of the basement membrane component nidogen 2, but not of nidogen 1, results in increased lung metastasis in mice., The authors could show that loss of nidogen 2, but not of nidogen 1, significantly promotes lung metastasis of melanoma cells.	20000001:43158, 20000001:43166
Lung cancer	RASD2 --+> Carcinoma, Non-Small-Cell Lung	RASD2	23551	g	First, 10 hypoxia-positive cases of pathology-diagnosed NSCLC selected from 15 patients were used to determine the normalization window, a period during which RHES improves NSCLC hypoxia.	20000001:2367
Lung cancer	SERBP1 ---> Carcinoma, Non-Small-Cell Lung	SERBP1	26135	g	In addition, we also found that PAI-RBP1 might contribute to NSCLC development.	20000001:43204
Lung cancer	ATP --+> Carcinoma, Non-Small-Cell Lung	ATP	51761	g	Growth of EGFR-gene-mutated NSCLC depends predominantly on EGFR signaling and requires a large amount of intracellular ATP to activate EGFR signal transduction.	20000001:87375
Lung cancer	CXCR7 ---> Lung Neoplasms	CXCR7	57007	g	The authors demonstrate that co-expression of CXCR7 and CXCR4 results in inhibition of CXCL12-mediated invasion, reduced intravasation of tumor cells into the vasculature, and fewer lung metastases compared with parental tumors.	22293321:2, 20000001:84933, 20000001:74743
Lung cancer	ANTXR1 ---> Lung Neoplasms	ANTXR1	84168	g	Here we show that genetic disruption of Tem8 results in impaired growth of human tumor xenografts of diverse origin including melanoma, breast, colon, and lung cancer.	22340594:2, 20000001:62893
Lung cancer	GALNT13 --+> Lung Neoplasms	GALNT13	114805	g	pp-GalNAc-T13 induces high metastatic potential of murine Lewis lung cancer by generating trimeric Tn antigen.	20000001:51415
Lung cancer	THEM4 ---> Lung Neoplasms	THEM4	117145	g	Carboxyl-terminal modulator protein induces apoptosis by regulating mitochondrial function in lung cancer cells.	20000001:29422
Lung cancer	FLJ46100 ---> Lung Neoplasms	FLJ46100	285205	g	The RPL32, LOC285205, FGD5 and other genes were previously not shown to be involved in lung carcinogenesis.	20000001:28397
Lung cancer	MIRN130A ---| Carcinoma, Non-Small-Cell Lung	MIRN130A	406919	g	Moreover, we found that miR-130a reduced migratory capacity of NSCLC., miR-130a targets MET and induces TRAIL-sensitivity in NSCLC by downregulating miR-221 and 222.	20000001:64137, 20000001:64130
Lung cancer	MIRN21 ---> Lung Neoplasms	MIRN21	406991	g	We conclude that miR-21, miR-16, and miR-181a are potential targets for lung cancer therapy, and specific AMOs can be a powerful technique for miRNA inhibition., These results suggest that aberrantly increased expression of miR-21, which is enhanced further by the activated EGFR signaling pathway, plays a significant role in lung carcinogenesis in never-smokers, as well as in smokers, and is a po…	18982517:7, 19597153:7, 20000001:65552
Lung cancer	MIRN221 ---> Carcinoma, Non-Small-Cell Lung	MIRN221	407006	g	A better understanding of MET-miR-221 and 222 axis regulation in drug resistance is the key in developing new strategies in NSCLC therapy.	20000001:64138
Lung cancer	MIRN222 ---> Carcinoma, Non-Small-Cell Lung	MIRN222	407007	g	A better understanding of MET-miR-221 and 222 axis regulation in drug resistance is the key in developing new strategies in NSCLC therapy.	20000001:64138
Lung cancer	MIRN26A1 ---> Lung Neoplasms	MIRN26A1	407015	g	MicroRNA-26a regulates tumorigenic properties of EZH2 in human lung carcinoma cells., In conclusion, miR-26a plays an important role as an anti-oncogene in the molecular mechanism of human lung cancer and could potentially be used for the treatment of lung cancer.	20000001:53257, 20000001:53266
Lung cancer	MIRN34C ---| Lung Neoplasms	MIRN34C	407042	g	miR-34c may protect lung cancer cells from paclitaxel-induced apoptosis.	20000001:60973
Lung cancer	MIRN542 ---| Lung Neoplasms	MIRN542	664617	g	Furthermore, we found that miR-542-5p inhibited the growth of human lung cancer cells., To identify miRNAs that target EGFR, we performed a bioinformatics analysis and found that miR-542-5p down-regulates EGFR mRNA and protein expression in human lung cancer cells (H3255, A549, Hcc827).	20000001:37783, 20000001:37780
Lung cancer	SNORA42 ---> Lung Neoplasms	SNORA42	677823	g	Therefore, SNORA42 activation could have an oncogenic role in lung tumorigenesis and provide potential diagnostic and therapeutic targets for the malignancy.	20000001:18873
Lung cancer	MIRN365-1 ---> Lung Neoplasms	MIRN365-1	100126355	g	MiR-365 regulates lung cancer and developmental gene thyroid transcription factor 1.	20000001:80806
Prostate cancer	ACACA --+> Prostatic Neoplasms	ACACA	31	g	Silencing of the ACC-alpha gene resulted in a similar inhibition of cell proliferation and induction of caspase-mediated apoptosis of highly lipogenic LNCaP prostate cancer cells as observed after FAS RNAi., Pharmacological inhibition of ACC also reduced the ability of MDA-MB-231 breast, Snb19 glioblastoma, and PC-3 prostate cancer cells to invade through matrigel.	16061653:5, 20000001:71205
Prostate cancer	AMP ---| Prostatic Neoplasms	AMP	353	g	On the other hand, AMP showed much less activity in inhibiting the proliferation of normal prostate epithelial cells than that of prostate cancer cell lines.	20000001:91292, 20000001:69798
Prostate cancer	ARRB2 ---> Prostatic Neoplasms	ARRB2	396	g	This study demonstrates that ßArr2 is involved in prostate carcinogenesis induced by stress and provides potential therapeutic targets for cancer.	21833475:7, 20000001:81799
Prostate cancer	ASAH1 --+> Prostatic Neoplasms	ASAH1	409	g	These results demonstrate a novel pathway by which AC, through S1P, promotes an invasive phenotype in prostate cancer by causing overexpression and secretion of cathepsin B through activation and nuclear expression of Ets1.	22322590:6, 20000001:50860
Prostate cancer	CASP9 ---> Prostatic Neoplasms	CASP9	842	g	CONCLUSIONS/SIGNIFICANCE: Our meta-analysis suggests that the caspase 9 rs4645978 most likely contributes to decreased susceptibility to cancer in Caucasians and prostate cancer.	20000001:91575, 20000001:69941
Prostate cancer	CD82 ---| Prostatic Neoplasms	CD82	920	g	KAI1 is a potential metastatic suppressor gene for prostate cancer., KAI1 is a metastasis suppressor gene for human prostate cancer., KAI1 is a metastasis suppressor gene for prostate cancer that is located on chromosome 11p11.2-13., KAI1 is a metastasis suppressor gene for human prostate cancer and is also involved in the progression of a variety of other human cancers., The transmembrane 4 supe…	9525743:0, 9617345:0, 8895737:0, 11431371:0, 10582691:0, 10362791:0, 12576866:12, 9254900:0, 9831222:0, 9570365:0 <more data available...>
Prostate cancer	SCRIB ---| Prostatic Neoplasms	SCRIB	949	g	Further analysis revealed that prostate-specific loss of Scrib in mice combined with expression of an oncogenic Kras mutation promoted the progression of prostate cancer that recapitulated the human disease.	21965329:6, 20000001:89812
Prostate cancer	CDCP1 --+> Prostatic Neoplasms	CDCP1	995	g	CUB-domain-containing protein 1 (CDCP1) was shown to promote metastasis in scirrhous and lung adenocarcinomas as well as in prostate cancer., KAI1 suppresses HIF-1a and VEGF expression by blocking CDCP1-enhanced Src activation in prostate cancer.	21233420:1, 20000001:41351
Prostate cancer	GSK3B ---| Prostatic Neoplasms	GSK3B	2869	g	Mechanism of ß-Catenin-mediated Transcriptional Regulation of Epidermal Growth Factor Receptor Expression in Glycogen Synthase Kinase 3 ß-inactivated Prostate Cancer Cells., Here, we report the mechanism of EGFR expression by transcriptionally active ß-catenin in GSK3ß-inactivated prostate cancer cells that eventually leads to its enhanced proliferation and survival.	20000001:16554, 20000001:16559
Prostate cancer	FOXA1 --+> Prostatic Neoplasms	FOXA1	3169	g	FOXA1 promotes tumor progression in prostate cancer and represents a novel hallmark of castration-resistant prostate cancer.	20000001:51980
Prostate cancer	IGF1 ---> Prostatic Neoplasms	IGF1	3315	g	Inhibition of IGF-1 and the downstream signaling pathways mediated by the activation of the IGF-1 receptor (IGF-1R) may be involved in inhibiting prostate carcinogenesis., concentrations of insulin-like growth factor 1 (IGF-1), insulin-like growth factor binding protein 3 (IGFBP-3), testosterone, androstenedione, androstanediol glucuronide, estradiol, and sex hormone-binding globulin (SHBG) for 3…	22098108:1, 20000001:49831, 20000001:69169, 20000001:21252
Prostate cancer	HSPB1 ---| Prostatic Neoplasms	HSPB1	3320	g	Here, we report that Hsp27 protects human prostate cancer cells against proteotoxic stress induced by proteasome inhibition, and that Hsp27 silencing using siRNA or antisense (OGX-427) induced both apoptosis and autophagy through mechanisms involving reduced proteasome activity and induction of endoplasmic reticulum (ER) stress.	20000001:8341
Prostate cancer	LEP --+> Prostatic Neoplasms	LEP	3827	g	Prostate cancer cell lines DU145 and PC-3 (androgen-resistant) were treated with leptin over time., Leptin stimulation may be selective for either pathway to suppress apoptosis, thereby enhancing prostate cancer growth., Leptin may have roles in the development of prostate cancer through testosterone and factors related to obesity., Two human prostate cancer cell lines, DU145 and PC-3, were treat…	15546570:2, 15093720:12, 12629349:8, 18341625:1, 18279445:8, 12902351:10061, 20000001:80982
Prostate cancer	PDGF --+> Prostatic Neoplasms	PDGF	5142	g	Recent studies have shown that PDGF-D and its cognate receptor PDGFR-beta are expressed in prostate tumor tissues, suggesting that PDGF-D might play an important role in the development and progression of prostate cancer., Collectively, these data demonstrate that blockade of phosphorylation of EGF-R and PDGF-R coupled with administration of paclitaxel significantly suppresses experimental human …	18339874:1, 15205332:7, 12632088:2, 16279938:10282, 107101134:10328, 20000001:71095
Prostate cancer	PPARG ---| Prostatic Neoplasms	PPARG	5291	g	The nuclear hormone receptor peroxisome proliferator-activated receptor-gamma (PPAR-gamma) may play a role in prostate carcinogenesis., Neither hemizygous deletion of Pparg nor complete ablation of Ppara influenced the development of prostate cancer in our experimental context., Here we review the evidence that PPARgamma contributes to prostate carcinogenesis and the potential for PPARgamma as a …	12609711:0, 12960963:3, 12099579:3, 10984506:10183, 11897616:10034, 21334870:0, 20000001:67580
Prostate cancer	PXN ---> Prostatic Neoplasms	PXN	5770	g	Accordingly, paxillin was required for normal growth of human prostate cancer cell xenografts, and its expression was elevated in human prostate cancer tissue microarrays.	20000001:7260
Prostate cancer	RAB3B ---> Prostatic Neoplasms	RAB3B	5829	g	Finally, we show that RAB3B is overexpressed in prostate cancer patients, suggesting that RAB3B together with AR, FoxA1, and NKX3-1 are important regulators of prostate cancer progression.	22083957:7, 20000001:68719
Prostate cancer	RECK ---| Prostatic Neoplasms	RECK	5865	g	RECK overexpression decreases invasive potential in prostate cancer cells.	20000001:6237
Prostate cancer	MAPK1 ---> Prostatic Neoplasms	MAPK1	6416	g	Prolonged downregulation of Hsp72 led to severe suppression of the major survival pathways, ERK and NF-kappaB, which may be responsible for enhanced sensitivity of prostate carcinoma cells to a variety of anti cancer treatments, as well as reduction of the cell's capability of forming colonies in soft agar., Conceivably, the relative activation of the ERK species (ERK1 and ERK2) can have variable…	15735699:6, 17363478:10116, 16809448:10105, 15899838:10035, 16985055:10165, 160104761:10268, 22307626:8, 20000001:58005
Prostate cancer	SPDEF ---> Prostatic Neoplasms	SPDEF	6678	g	Our results, as well as the critical roles of other Ets factors in cellular differentiation and tumorigenesis, strongly suggest that PDEF is an important regulator of prostate gland and/or prostate cancer development., A role for PDEF in prostate cancer seems likely due to its involvement in prostate-specific antigen ( PSA ) gene regulation and direct interaction with the androgen receptor and th…	10625666:8, 17483333:10030, 21796651:6, 20000001:26532
Prostate cancer	CUL4A ---> Prostatic Neoplasms	CUL4A	6900	g	Here we demonstrate that CUL4A plays an oncogenic role in prostate cancer development and prostate cancer cells with higher level of CUL4A are particularly sensitive to thalidomide treatment.	20000001:39758
Prostate cancer	THBS1 ---> Prostatic Neoplasms	THBS1	7048	g	Angiogenic factors, including VEGF and TSP-1, might be important in the development and progression of prostate cancer., Thrombospondin-1 expression is inversely correlated with microvessel density in prostate cancer (20 , 21) , and thrombospondin-1 treatment inhibits experimental prostate tumor growth (22) ., Thrombospondin-1 triggers cell migration and development of advanced prostate tumors.	11856116:9, 15313905:10022, 20000001:74953
Prostate cancer	TMPRSS2 ---> Prostatic Neoplasms	TMPRSS2	7099	g	These results suggest that TMPRSS2 may play a role in prostate carcinogenesis and should be investigated as a diagnostic or therapeutic target for the management of prostate cancers., In this report, we used for the first time the combination of the prostate cancer-specific biomarkers TMPRSS2-ERG and PCA3, which significantly improves the sensitivity for prostate cancer diagnosis., It is possible…	10485450:5, 17785564:10, 16428450:10231, 115009728:10083, 21889355:3, 20000001:83150
Prostate cancer	RHOA --+> Prostatic Neoplasms	RHOA	8434	g	Protein kinase A-mediated phosphorylation of RhoA on serine 188 triggers the rapid induction of a neuroendocrine-like phenotype in prostate cancer epithelial cells.	20000001:1309
Prostate cancer	CXCL12 ---> Prostatic Neoplasms	CXCL12	8451	g	The studies reported herein show that the CXCR4/CXCL12 axis, a key regulator of tumor dissemination, plays a role in the maintenance of prostate cancer stem-like cells.	22359577:2, 20000001:70797
Prostate cancer	PIK3CB ---> Prostatic Neoplasms	PIK3CB	8554	g	The p110ß subunit in the class IA PI3K family may act as an oncogene and is critical for prostate tumor development in PTEN knockout mice., Previous studies indicated that PTEN-deficient cancer cell lines mainly depend on p110ß, and that p110ß, but not p110a, controls mouse prostate cancer development driven by PTEN loss.	22074824:0, 22150431:3, 20000001:49898
Prostate cancer	CXCR4 ---> Prostatic Neoplasms	CXCR4	9547	g	Studies have shown that loss of PTEN permits CXCR4-mediated functions in prostate cancer cells., The studies reported herein show that the CXCR4/CXCL12 axis, a key regulator of tumor dissemination, plays a role in the maintenance of prostate cancer stem-like cells.	21627959:2, 22359577:2, 20000001:70797
Prostate cancer	PAG1 ---| Prostatic Neoplasms	PAG1	10062	g	Taken together, these results suggest that PAG acts to inhibit the development and metastasis of prostate cancers and represents a novel therapeutic target for prostate cancer.	20000001:1489
Prostate cancer	SREBF1 --+> Prostatic Neoplasms	SREBF1	10253	g	Our data show a novel molecular mechanism by which SREBP-1 promotes prostate cancer growth and progression through alterations in the concerted intracellular metabolic and signaling networks involving AR, lipogenesis, and ROS in prostate cancer cells., We have shown that (i) expression of SREBP-1 protein is positively associated with the clinical Gleason grades in human prostate cancer; (ii) gene…	22064655:3, 22064655:2, 20000001:68632, 20000001:68631
Prostate cancer	KLK14 ---> Prostatic Neoplasms	KLK14	11004	g	Given these results and evidence that KLK14 may play a role in prostate cancer prognosis, we also investigated whether common genetic variants in the KLK14 locus are associated with risk and/or aggressiveness of prostate cancer in approximately 1200 prostate cancer cases and 1300 male controls.	20000001:32238
Prostate cancer	UHRF1 --+> Prostatic Neoplasms	UHRF1	29128	g	UHRF1 knockdown reduced proliferation, clonogenic capability and anchorage-independent growth of prostate cancer cells.	22330138:6, 20000001:50491
Prostate cancer	NKX3-1 ---| Prostatic Neoplasms	NKX3-1	51079	g	Both NKX3.1 and p53 are related to prostate cancer and play crucial roles in prostate cancer progression., Deletion of the C-terminal 21 amino acids of NKX-3.1 completely disrupts the ability to suppress the transactivation function of PDEF in prostate tumor cells, demonstrating concordance between interaction in yeast and function in mammalian cells., In addition, the NKX3.1 gene maps to a regio…	17202838:1, 15523673:5, 15311057:2, 10688034:2, 11085535:10166, 17097557:10039, 17638861:10151, 18445683:10425, 10215624:10208, 16697957:10107 <more data available...>
Prostate cancer	TNFSF10 ---> Prostatic Neoplasms	TNFSF10	51330	g	Colon cancer (HCT116, SW480), prostate cancer (PC3, LNCaP) and leukemia (K562) cells were treated with STI571 and TRAIL.	20000001:38186
Prostate cancer	BCL2 ---| Prostatic Neoplasms	BCL2	51582	g	The expression of Bcl-2psi increased prior to metastasis in higher-grade prostate cancer., Together, these results demonstrate that bcl-2 can facilitate multistep prostate carcinogenesis in vivo., These data suggest that altered expression of both Bcl-2 and p53 play a role in prostate cancer progression., Therefore, bcl-2 provides a strategic target for the development of gene knockout therapies …	12821128:1, 11077442:8, 8623924:7, 9288183:1, 9467487:8, 9260915:2, 11237705:2, 8623925:12, 14965337:4, 15175258:10107 <more data available...>
Prostate cancer	STAT3 --+> Prostatic Neoplasms	STAT3	55576	g	Blockade of Stat3 using specific short hairpin RNAs (shRNA) can significantly reduce prostate tumor growth in mice., In this work, we hypothesized that Stat3 stimulates metastatic progression of prostate cancer., Previous studies demonstrated that constitutively activated Stat3 plays an important role in the development and progression of prostate cancer by promoting cell proliferation and protec…	18223232:2, 18483213:2, 15264241:1, 15647107:4, 17438134:10494, 15498933:10323, 12438264:10417, 15059919:10360, 15994976:10316, 17079486:10293 <more data available...>
Prostate cancer	PCA3 --+> Prostatic Neoplasms	PCA3	55824	g	: Adding PCA3 to serum PSA improved prostate cancer prediction., The PCA3 test on urine can improve specificity in prostate cancer (PCa) diagnosis and could prevent unnecessary prostate biopsies., Measurement of prostate cancer gene 3 (PCA3) mRNA normalized to prostate-specific antigen (PSA) mRNA in urine has been proposed as a marker for prostate cancer., In this report, we used for the first ti…	19517474:9, 17440939:0, 18061575:0, 17785564:10, 18995890:0, 18245462:10200, 21093148:6, 20000001:65317
Prostate cancer	CDH1 --+> Prostatic Neoplasms	CDH1	64866	g	Similar results were obtained in DU-145 prostate cancer cells induced to re-express E-cadherin in hepatocyte coculture or following chemical induction by the GnRH agonist buserelin or the EGFR inhibitor PD153035.	21964676:8, 20000001:64068
Prostate cancer	UBE2C ---> Prostatic Neoplasms	UBE2C	94241	g	These distal AR binding regions regulate AR target genes (e.g. UBE2C) involved in prostate cancer growth through chromatin looping.	21889355:2, 20000001:83149
Prostate cancer	CNTN2 ---> Prostatic Neoplasms	CNTN2	116173	g	• Tooth extraction and nadir WBC counts <1000/µL were found to be risk factors for ONJ in metastatic prostate cancer treated with ZA and TAX combination therapy, showing that leukopenia is an important factor in the development of ONJ.	20000001:19287
Prostate cancer	ALKBH3 --+> Prostatic Neoplasms	ALKBH3	221120	g	Here, we show that ALKBH3 gene silencing markedly induces apoptosis in hormone-independent prostate cancer cell line DU145 but not in the normal prostate epithelial cell line PNT2.	20000001:29029
Prostate cancer	GRK5 ---> Prostatic Neoplasms	GRK5	222545	g	G-protein coupled receptor kinase 5 regulates prostate tumor growth.	20000001:67878
Prostate cancer	MYC --+> Prostatic Neoplasms	MYC	406885	g	PIM1 kinase and MYC are commonly co-expressed in human prostate cancer and synergize to induce rapidly progressing prostate cancer in mouse models., Caveolin-1 upregulation contributes to c-Myc-induced high-grade prostatic intraepithelial neoplasia and prostate cancer.	21860423:0, 20000001:56285, 20000001:31096
Prostate cancer	MIRN34A ---| Prostatic Neoplasms	MIRN34A	407011	g	MicroRNA-34a modulates c-Myc transcriptional complexes to suppress malignancy in human prostate cancer cells.	20000001:71212
Prostate cancer	MIRNLET7C ---| Prostatic Neoplasms	MIRNLET7C	407040	g	MicroRNA let-7c is downregulated in prostate cancer and suppresses prostate cancer growth.	20000001:70426
